# Supplementary material for: Dissecting the role of TRPV1 in detecting multiple trigeminal irritants in three behavioral assays for sensory irritation
Source: F1000Res. 2013 Mar 5;2:74. [Version 1] doi: 10.12688/f1000research.2-74.v1 (PMC3814916; doi:10.12688/f1000research.2-74.v1)
Supplement: Olfactometer control program — Visual BasicTM computer control program for custom built air-dilution olfactometer. [file f1000research-2-908-s0001.tgz]

Archive with 1 entries (1 files):
- Saunders_et_al___Olfactometer_Control_Program_.vbp.txt
