# Supplementary material for: Dissecting the role of TRPV1 in detecting multiple trigeminal irritants in three behavioral assays for sensory irritation
Source: F1000Res. 2013 Mar 5;2:74. [Version 1] doi: 10.12688/f1000research.2-74.v1 (PMC3814916; doi:10.12688/f1000research.2-74.v1)
Supplement: Olfactometer control program — Visual BasicTM computer control program for custom built air-dilution olfactometer. [file f1000research-2-908-s0001.tgz › Saunders_et_al___Olfactometer_Control_Program_.vbp.txt]

Type=Exe
Reference=*\G{00020430-0000-0000-C000-000000000046}#2.0#0#..\..\..\..\..\WINDOWS\system32\STDOLE2.TLB#OLE Automation
Reference=*\G{60E67C3E-D928-4D94-BBDD-E3D62B4879EF}#1.0#0#..\..\..\..\..\Program Files\B&B Electronics\Data Acquisition\UD128A8D\Components\BDaq.dll#B&B Electronics Data Acquisition Type Library 1.0
Reference=*\G{3F4DACA7-160D-11D2-A8E9-00104B365C9F}#5.5#0#..\..\..\..\..\WINDOWS\system32\vbscript.dll\3#Microsoft VBScript Regular Expressions 5.5
Object={F9043C88-F6F2-101A-A3C9-08002B2F49FB}#1.2#0; comdlg32.ocx
Object={831FDD16-0C5C-11D2-A9FC-0000F8754DA1}#2.0#0; MSCOMCTL.OCX
Form=WakeSmell.frm
Form=RecordBaseline.frm
Form=Stimulus.frm
Form=Approval.frm
Form=Series.frm
Form=Thesis.frm
Module=Module1; Module1.bas
Form=SExp.frm
Module=Module2; Module2.bas
Module=Module3; Module3.bas
Module=UD128Constants; UD128A8D.bas
Module=parser; parser.bas
Object={3B7C8863-D78F-101B-B9B5-04021C009402}#1.2#0; RICHTX32.OCX
Module=jtime; jtime.bas
IconForm="WakeSmell"
Startup="WakeSmell"
ExeName32="WakeSmell-test.exe"
Path32=".."
Command32=""
Name="Project1"
HelpContextID="0"
CompatibleMode="0"
MajorVer=1
MinorVer=0
RevisionVer=0
AutoIncrementVer=0
ServerSupportFiles=0
VersionCompanyName="WFU"
CompilationType=0
OptimizationType=0
FavorPentiumPro(tm)=0
CodeViewDebugInfo=0
NoAliasing=0
BoundsCheck=0
OverflowCheck=0
FlPointCheck=0
FDIVCheck=0
UnroundedFP=0
StartMode=0
Unattended=0
Retained=0
ThreadPerObject=0
MaxNumberOfThreads=1
DebugStartupOption=0

[MS Transaction Server]
AutoRefresh=1
