# Supplementary material for: Dissecting the role of TRPV1 in detecting multiple trigeminal irritants in three behavioral assays for sensory irritation
Source: F1000Res. 2013 Mar 5;2:74. [Version 1] doi: 10.12688/f1000research.2-74.v1 (PMC3814916; doi:10.12688/f1000research.2-74.v1)
Supplement: Ability of TRPV1 knockout mice to detect trigeminal irritants — Raw data tables showing the response of wild type and Trpv1 knockout mice in the cotton swab test, two-bottle preference test and respiratory assay. [file f1000research-2-908-s0000.tgz]

Archive with 1 entries (1 files):
- Saunders_et_al__Data_.xlsx
