# Supplementary material for: Dissecting the role of TRPV1 in detecting multiple trigeminal irritants in three behavioral assays for sensory irritation
Source: F1000Res. 2013 Mar 5;2:74. [Version 1] doi: 10.12688/f1000research.2-74.v1 (PMC3814916; doi:10.12688/f1000research.2-74.v1)
Supplement: Ability of TRPV1 knockout mice to detect trigeminal irritants — Raw data tables showing the response of wild type and Trpv1 knockout mice in the cotton swab test, two-bottle preference test and respiratory assay. [file f1000research-2-908-s0000.tgz › Saunders_et_al__Data_.xlsx]

## Sheet: Figure 2 Data
Genotype	Acetic Acid			Amyl Acetate			Benzaldehyde			Capsaicin			Cyclohexanone			Eugenol			Nicotine			Toluene			Chocolate Powder			Water			Wheat Flour
Wildtype	-2	-2	-2	-2	0	-1	-1	-2	-1	0	1	-1	-1	-1	-1	-1	-1	0	-2	-1	-1	-2	-1	-1	1	-1	-1	1	0	0	-1	0	1
Wildtype	-1	-2	-2	-2	-1	-1	-2	-1	-2	-1	-1	-1	-1	-2	-1	-1	-1	0	-2	-1	-2	-1	0	-1	1	-1	-1	2	1	0	2	1	1
Wildtype	-2	-2	-2	-1	-1	-1	-1	-1	-1	-1	2	-1	-1	-2	-1	-1	-2	-1	-1	-2	-1	-1	-1	-2	1	1	1	1	1	0	2	1	1
Wildtype	-1	-2	-1	-2	-2	-2	-1	-1	-1	1	-1	-1	-2	-1	-1	0	-1	-1	-1	-1	-2	-1	-1	-1	1	-1	-2	1	1	1	2	0	2
Wildtype	-2	-2	-2	-2	-1	-1	-1	0	-2	-1	1	0	-1	-2	-2	0	-1	-1	-1	-2	-1	-1	-1	-1	0	-1	-1	0	0	0	0	0	0
Wildtype	-2	-2	-2	-2	-1	-1	-2	-1	-2	-1	-2	-2	-2	-1	0	-1	-1	-1	-1	-2	-1	-2	-2	-1	-1	-1	-1	-1	1	-1	1	0	1
Wildtype	-2	0	-2	-2	-2	-1	-2	-2	-2	-1	-2	-2	-2	-2	-2	-2	0	-2	-2	-1	-1	-1	-2	-2	-1	-1	0	-1	-1	0	0	2	-1
TRPV1KO	-2	0	-2	-2	-2	-1	-2	-2	-2	-1	0	0	-2	-1	-2	-2	0	-2	-2	-1	-1	-1	-2	-2	-1	-1	0	-1	-1	0	0	2	-1
TRPV1KO	-2	-1	-2	-1	-2	-1	-2	-1	0	2	0	0	-1	-1	0	0	-1	-1	-1	-1	-1	-1	-2	-1	1	0	0	2	0	1	1	0	0
TRPV1KO	-2	-2	-2	-1	-2	-2	-1	-1	-1	1	1	1	0	-1	-1	0	-1	-1	0	0	-1	-2	-1	-1	1	1	0	1	0	1	1	1	1
TRPV1KO	-2	-2	-2	-1	-2	-2	-2	-1	-1	-1	1	1	-1	-1	0	-1	-1	-1	-1	-1	-2	-1	-2	-1	1	-1	0	1	0	-1	1	0	0
TRPV1KO	-2	-2	-1	-1	-1	-2	-1	-1	0	-2	0	1	-1	-1	-1	0	1	0	-1	-2	-2	-2	0	-1	1	0	0	1	0	0	1	0	0
TRPV1KO	-2	-2	-2	-1	-2	-1	-1	-1	-1	-1	-1	1	-1	0	0	-1	0	-1	-1	-1	-2	-1	-1	-1	1	0	-1	2	1	2	2	0	0
TRPV1KO	-2	-2	-2	-2	-1	-1	-2	-1	0	2	0	0	-1	0	-1	-1	0	0	-2	-2	-2	-1	0	-1	-1	-1	-2	1	-1	-1	1	1	-1
Averages for triplicate data
Genotype	Acetic Acid	Amyl Acetate	Benzaldehyde	Capsaicin	Chocolate Powder	Cyclohexanone	Denatonium Benzoate	Eugenol	Nicotine	Toluene	Water	Wheat Flour
Wildtype	-2	-1	-1.33333	0	-0.333333	-1	-0.333333	-0.666667	-1.33333	-1.33333	0.333333	0
	-1.66667	-1.33333	-1.66667	-1	-0.333333	-1.33333	-1	-0.666667	-1.66667	-0.666667	1	1.33333
	-2	-1	-1	0	1	-1.33333	-0.333333	-1.33333	-1.33333	-1.33333	0.666667	1.33333
	-1.33333	-2	-1	-0.333333	-0.666667	-1.33333	0.333333	-0.666667	-1.33333	-1	1	1.33333
	-2	-1.33333	-1	0	-0.666667	-1.66667	1	-0.666667	-1.33333	-1	0	0
	-2	-1.33333	-1.66667	-1.66667	-1	-1	-0.333333	-1	-1.33333	-1.66667	-0.333333	0.666667
	-1.33333	-1.66667	-2	-1.66667	-0.666667	-2	-1	-1.33333	-1.33333	-1.66667	-0.666667	0.333333
avg	-1.7619	-1.38095	-1.38095	-0.666667	-0.380952	-1.38095	-0.238095	-0.904762	-1.38095	-1.2381	0.285714	0.714286
SD	0.317063	0.356348	0.404995	0.7698	0.6506	0.356348	0.712697	0.317063	0.125988	0.370899	0.6506	0.621485
SEM	0.119839	0.134687	0.153074	0.290957	0.245904	0.134687	0.269374	0.119839	0.047619	0.140187	0.245904	0.234899
Genotype	Acetic Acid	Amyl Acetate	Benzaldehyde	Capsaicin	Chocolate Powder	Cyclohexanone	Denatonium Benzoate	Eugenol	Nicotine	Toluene	Water	Wheat Flour
TRPV1KO	-1.33333	-1.66667	-2	-0.333333	-0.666667	-1.66667	-0.666667	-1.33333	-1.33333	-1.66667	-0.666667	0.333333
	-1.66667	-1.33333	-1	0.666667	0.333333	-0.666667	1.33333	-0.666667	-1	-1.33333	1	0.333333
	-2	-1.66667	-1	1	0.666667	-0.666667	-0.333333	-0.666667	-0.333333	-1.33333	0.666667	1
	-2	-1.66667	-1.33333	0.333333	0	-0.666667	-0.666667	-1	-1.33333	-1.33333	0	0.333333
	-1.66667	-1.33333	-0.666667	-0.333333	0.333333	-1	-1.33333	0.333333	-1.66667	-1	0.333333	0.333333
	-2	-1.33333	-1	-0.333333	0	-0.333333	0	-0.666667	-1.33333	-1	1.66667	0.666667
	-2	-1.33333	-1	0.666667	-1.33333	-0.666667	0	-0.333333	-2	-0.666667	-0.333333	0.333333
avg	-1.80952	-1.47619	-1.14286	0.238095	-0.0952381	-0.809524	-0.238095	-0.619048	-1.28571	-1.19048	0.380952	0.47619
SD	0.262265	0.178174	0.424139	0.568112	0.686221	0.424139	0.832539	0.524531	0.524531	0.3253	0.803432	0.262265
SEM	0.099127	0.0673435	0.16031	0.214726	0.259367	0.16031	0.31467	0.198254	0.198254	0.122952	0.303669	0.099127

## Sheet: Figure 3 Data
Raw Data Wildtype
	Untreated drinking tube (ml)												Irritant Treated Drinking Tube (ml)
Mouse number	1	2	3	4	5	6	7	8	9	10	11	12	1	2	3	4	5	6	7	8	9	10	11	12
Acetic Acid	8.6	5.3	5.3	5.4	7	7.9	9.8	9.4	9.1	5.1	7.4	5.5	1.4	4.1	4.4	7	2.7	4.4	1.5	9.6	2.8	4.6	0.7	6.2
Amyl Acetate	6.3	7.6	7.5	9	8.1	7.9	6.8	5.3					5.3	2.7	2.7	2.1	2.1	2.3	4.3	4.3
Benzaldehyde	7.8	5.9	11	10.7	9.5	8.4	5.6						3.1	3	2.8	5.2	0.6	1	5.5
Cyclohexanone	5.3	7.5	5.3	4.6	7.9	6.4	5	5.4	7.6	6.1			3.9	1.6	3.9	4.7	1.7	6.4	4.7	4.6	1.1	2.3
Eugenol	7.4	7.5	6.3	5.7	14	5.7	7.6	8.5	7.3	8.7	5.8		0.9	0.7	3.8	1.2	1.7	3.9	2.8	2.1	2.5	1	4.1
Nicotine	8.8	10.3	12.8	8.6	7	7.6	10.1	4.7					0.3	1.6	0.2	0.5	1.4	0.6	0.6	0.8
Toluene	7	6	7	8.4	7.8	7.9	5.6	7.4					2.8	2.8	2.6	3.4	2.2	3.7	3.8	4
Raw Data TRPV1 -/- Knockouts
	Untreated drinking tube (ml)								Irritant Treated Drinking Tube (ml)
Mouse number	1	2	3	4	5	6	7	8	1	2	3	4	5	6	7	8
Acetic Acid	10.3	6.3	9.2	6.6	5.7	8.3	5.5	5.5	2.7	2	2.4	1	4.5	2.4	3.6	3.6
Amyl Acetate	6.2	4.9	9	5.5	6.2	4.8	6.8	5.9	3.5	3.5	3.5	3.2	3.9	4	3.9	3.2
Benzaldehyde	8	6.1	8.2	5.4	4.5	5.7	3.1	6.6	4.5	3.2	5.7	2	4.6	5.6	6.9	2.5
Cyclohexanone	5.3	5.7	3.8	5	4.3	5.9			5.8	4.4	3.3	5.2	4.1	4.2
Eugenol	7	4.6	4.9	5	5.6	6	5.6		5.2	4.8	3	4.9	4.1	2.1	3.1
Nicotine	4	5.4	11.5	5.3	5.7	5.3	6.6	5.9	1.4	2.4	0.7	2	0.7	1.6	1.7	0.6
Toluene	6.2	3.9	5.3	2.7	3.7	5.8	7.9	3.9	3.9	3.8	2.9	3.8	4.2	4.2	4	4.9
Side Control
Genotype	Left	Right	Genotype	Left	Right
Wildtype	4.7	5.3	TRPV1KO	6.7	3.8
Wildtype	4.8	3.9	TRPV1KO	4.7	2.3
Wildtype	3.6	10.1	TRPV1KO	5.2	4.2
Wildtype	4.2	6.4	TRPV1KO	3.4	4.3
Wildtype	5.2	5.7	TRPV1KO	2.7	5.6
Wildtype	5.2	4.1	TRPV1KO	6.7	4.2
Wildtype	7.7	3.8	TRPV1KO	6.3	4.4
avg	5.05714	5.61429	TRPV1KO	3.8	4.1
SD	1.29596	2.21241	avg	4.9375	4.1125
SEM	0.489829	0.836213	SD	1.5519	0.904651
			SEM	0.548679	0.319842

## Sheet: Figure 4 Data
Amyl Acetate						Cyclohexanone						Eugenol						Nicotine
Genotype	Concentration (ppm)	baseline respiration rate	exposure respiration rate	% of baseline		Genotype	Concentration (ppm)	baseline respiration rate	exposure respiration rate	% of baseline		Genotype	Concentration (ppm)	baseline respiration rate	exposure respiration rate	% of baseline		Genotype	Concentration (ppm)	baseline respiration rate	exposure respiration rate	% of baseline
Wildtype	2800	204.454	156.672	0.766294		Wildtype	1200	183.22	167.7	0.915293		Wildtype	10	174.637	148.733	0.851667		Wildtype	10	167.337	172.913	1.03332
Wildtype	2800	180.193	148.7	0.825226		Wildtype	1200	186.72	141.32	0.756855		Wildtype	10	158.93	170.635	1.07365		Wildtype	10	190.878	201.112	1.05361
Wildtype	2800	167.422	140.119	0.836923		Wildtype	1200	179.45	177.01	0.986403		Wildtype	10	193.947	168.885	0.87078		Wildtype	10	178.806	187.832	1.05048
Wildtype	2800	136.441	148.299	1.08691		Wildtype	1200	206.09	191.88	0.93105		Wildtype	10	200.195	172.953	0.863923		Wildtype	10	206.488	204.596	0.990838
Wildtype	3200	222.31	143.01	0.643291		Wildtype	1600	162.543	141.116	0.868179		Wildtype	15	176.481	146.808	0.83186		Wildtype	20	183.155	135.699	0.740898
Wildtype	3200	203.479	162.003	0.796164		Wildtype	1600	223.83	183.14	0.81821		Wildtype	15	174.265	166.55	0.955729		Wildtype	20	151.435	131.396	0.867673
Wildtype	3200	214.678	183.925	0.85675		Wildtype	1600	240.68	208.42	0.865963		Wildtype	15	196.443	174.786	0.889754		Wildtype	20	188.82	131	0.693783
Wildtype	3200	231.254	172.125	0.744312		Wildtype	1600	229.1	187.6	0.818856		Wildtype	15	201.578	167.877	0.832813		Wildtype	20	186.834	163.293	0.873999
Wildtype	4000	195.075	151.876	0.77855		Wildtype	2000	176.713	138.798	0.785441		Wildtype	20	172.986	134.331	0.776543		Wildtype	30	185.872	123.347	0.663611
Wildtype	4000	201.203	143.167	0.711554		Wildtype	2000	164.508	122.512	0.744718		Wildtype	20	193.006	149.505	0.774615		Wildtype	30	218.512	145.263	0.664783
Wildtype	4000	178.13	137.447	0.77161		Wildtype	2000	216.004	158.892	0.735596		Wildtype	20	186.156	125.825	0.675907		Wildtype	30	205.839	133.995	0.650968
Wildtype	4000	149.036	142.098	0.95345		Wildtype	2000	174.029	145.706	0.837249		Wildtype	20	188.925	159.605	0.844808		Wildtype	30	142.485	121.361	0.851744
Wildtype	4800	191.8	166.813	0.869723		Wildtype	3000	183.19	134.39	0.73361		Wildtype	25	166.603	108.812	0.653125		Wildtype	40	170.82	112.271	0.65725
Wildtype	4800	214.824	166.727	0.776111		Wildtype	3000	209.24	135.74	0.648729		Wildtype	25	182.826	118.676	0.64912		Wildtype	40	208.432	125.689	0.603021
Wildtype	4800	214.604	174.724	0.81417		Wildtype	3000	208.56	143.8	0.68949		Wildtype	25	164.239	110.255	0.671306		Wildtype	40	203.21	122.083	0.600775
Wildtype	4800	199.511	193.43	0.969517		Wildtype	3000	190.83	109.41	0.573338		Wildtype	25	171.692	125.624	0.731681		Wildtype	40	182.52	128.137	0.702041
TRPV1 Knockout	2800	193.78	173.593	0.895828		TRPV1 Knockout	1200	183.22	177.7	0.969872		TRPV1 Knockout	10	189.734	144.175	0.759882		TRPV1 Knockout	10	170.786	174.808	1.02355
TRPV1 Knockout	2800	199.137	180.806	0.90795		TRPV1 Knockout	1200	186.72	181.32	0.97108		TRPV1 Knockout	10	131.688	130.995	0.994738		TRPV1 Knockout	10	187.797	177.882	0.947199
TRPV1 Knockout	2800	154.777	143.747	0.928732		TRPV1 Knockout	1200	179.45	177.01	0.986403		TRPV1 Knockout	10	129.338	124.274	0.960847		TRPV1 Knockout	10	113.48	104.588	0.92164
TRPV1 Knockout	2800	236.516	166.45	0.703756		TRPV1 Knockout	1200	206.09	181.88	0.882527		TRPV1 Knockout	10	126.114	120.502	0.955504		TRPV1 Knockout	10	155.43	158.758	1.02141
TRPV1 Knockout	3200	236.516	166.447	0.703744		TRPV1 Knockout	1600	173.177	171.94	0.992857		TRPV1 Knockout	15	153.04	112.109	0.732545		TRPV1 Knockout	20	186.863	142.715	0.763741
TRPV1 Knockout	3200	214.964	149.892	0.697288		TRPV1 Knockout	1600	175.172	163.872	0.935496		TRPV1 Knockout	15	124.047	103.842	0.83712		TRPV1 Knockout	20	169.358	131.055	0.773835
TRPV1 Knockout	3200	215.25	173.798	0.807425		TRPV1 Knockout	1600	144.76	155.1	1.07143		TRPV1 Knockout	15	134.203	110.721	0.825026		TRPV1 Knockout	20	111.755	96.6463	0.864801
TRPV1 Knockout	3200	117.977	103.444	0.876815		TRPV1 Knockout	1600	195.601	199.061	1.01769		TRPV1 Knockout	15	131.065	131.492	1.00326		TRPV1 Knockout	20	177.573	147.419	0.830186
TRPV1 Knockout	4000	215.25	173.798	0.807425		TRPV1 Knockout	2000	159.935	166.73	1.04249		TRPV1 Knockout	20	164.195	123.575	0.752608		TRPV1 Knockout	30	194.083	158.344	0.815855
TRPV1 Knockout	4000	214.964	149.892	0.697288		TRPV1 Knockout	2000	199.363	196.626	0.986273		TRPV1 Knockout	20	184.528	136.222	0.738217		TRPV1 Knockout	30	224.934	149.87	0.666282
TRPV1 Knockout	4000	187.977	163.444	0.869489		TRPV1 Knockout	2000	139.661	156.75	1.12236		TRPV1 Knockout	20	167.972	132.434	0.78843		TRPV1 Knockout	30	190.412	139.865	0.734537
TRPV1 Knockout	4000	207.98	179.23	0.861766		TRPV1 Knockout	2000	162.519	148.136	0.911501		TRPV1 Knockout	20	176.144	123.402	0.700574		TRPV1 Knockout	30	188.178	140.945	0.748997
TRPV1 Knockout	4800	207.313	147.506	0.711513		TRPV1 Knockout	3000	104.605	119.273	1.14023		TRPV1 Knockout	25	183.397	118.163	0.644304		TRPV1 Knockout	40	160.15	104.434	0.652098
TRPV1 Knockout	4800	230.365	196.265	0.851973		TRPV1 Knockout	3000	167.241	155.845	0.931857		TRPV1 Knockout	25	212.555	126.507	0.595171		TRPV1 Knockout	40	174.447	89.4436	0.512725
TRPV1 Knockout	4800	222.053	182.086	0.82001		TRPV1 Knockout	3000	183.241	186.481	1.01768		TRPV1 Knockout	25	174.478	112.81	0.646557		TRPV1 Knockout	40	154.236	95.0218	0.616081
TRPV1 Knockout	4800	226.061	195.765	0.865985		TRPV1 Knockout	3000	198.167	190.016	0.958866		TRPV1 Knockout	25	143.807	104.409	0.726034		TRPV1 Knockout	40	143.173	87.7438	0.612851
